# Supplementary material for: Insight into Pyrolysis Behavior and Cross-Linking Reactions Mechanism During Coking Coals Pyrolysis
Source: Materials (Basel). 2026 Mar 12;19(6):1096. doi: 10.3390/ma19061096 (PMC13027487; doi:10.3390/ma19061096)
Supplement: Supplementary file 1 [file materials-19-01096-s001.zip]

Archive with 1 entries (1 files):
- materials-4174192-supplementary.pdf
